# Supplementary material for: Health Impacts and Characteristics of Deprescribing Interventions in Older Adults: Protocol for a Systematic Review and Meta-analysis
Source: JMIR Res Protoc. 2021 Dec 9;10(12):e25200. doi: 10.2196/25200 (PMC8704115; doi:10.2196/25200)
Supplement: Multimedia Appendix 1 [file resprot_v10i12e25200_app1.xlsx]

## Sheet: Ovid-Medline aout 2019
#		Searches	Results		Resultats
1	1	exp Pharmaceutical Preparations/ or Drug Evaluation/	101902
2	2	exp therapeutic uses/	367632
3	3	exp polypharmacy/	1438
4	4	exp inappropriate prescribing/	1210	The subject heading "inappropriate prescribing" is invalid in this database [amed]
5	5	exp medication errors/	2819
6	6	drug therapy.fs.	220557
7	7	exp drug therapy/	133575
8	8	"administration & dosage".fs.	132351
9	9	(medication* or prescrib* or prescription* or polypharmacy or inappropriate or "drug evaluation").ti,ab,kf,ot.	107808
10	10	or/1-9	588595
11	11	Withholding Treatment/	1177
12	12	Substance Withdrawal Syndrome/	927
13	13	(withdraw* or withhold or withheld or cease or ceased or cessation or discontinu* or taper or tapered or tapering).ti,ab,kf,ot.	48865
14	14	or/11-13	49316
15	15	10 and 14	19967
16	16	((medication* or prescrib* or prescription* or polypharmacy or inappropriate) adj3 (reduce or reduced or reducing or stop or stopped or stopping)).ti,ab,kf,ot.	2645
17	17	15 or 16	22350	meds withdrawal
18	18	exp aged/	376090
19	19	exp Nursing Homes/	3507
20	20	homes for the aged/	1293
21	21	exp geriatrics/	1234
22	22	exp aging/	19625
23	23	Veterans/	2241
24	24	(older or eldest or elder* or senior* or frail* or "old age home*" or "homes for the aged" or "home for the aged" or "nursing home*" or "old age home*" or "homes for the aged" or "home for the aged" or "nursing home*" or geriatric* or geriatry or aging or veteran*).ti,ab,kf,ot.	169241
25	25	or/18-24	485335	aged
26	26	(trial or trials or pilot or prospective or follow-up or cohort or bias).ab,kf,ot,ti.	611356
27	27	exp "Quality of Health Care"/	907420
28	28	exp "health care quality, access, and evaluation"/	950313
29	29	exp "study characteristics"/	449509
30	30	exp "Epidemiologic Methods"/	841762
31	31	or/26-30	1407404	studies/epidemio
32	32	25 and 17 and 31	6713	meds withdrawal & aged & studies/epidemio
33	33	exp deprescribing/ or exp Potentially Inappropriate Medication List/	483
34	34	(deprescrib* or deprescrip* or "beer's criteria" or "beers criteria" or "beer's list" or "beers list" or stopp).ti,ab,kf,ot.	757	deprescribing
35	35	or/32-34	7459	meds withdrawal & aged & studies/epidemio OR Deprescribing
36	36	(smoker* or cigarette* or smoking).ti. or Smoking Cessation/	13893
37	37	(alcohol adj3 (withdrawal or consumption)).ti.	1703
38	38	exp Alcohol-Related Disorders/	6659
39	39	or/36-38	21734	alcohol-smoking
40	40	35 not 39	7228	38794 réf SAUF alcohol-smoking
41	41	limit 40 to (english or french or german)	7052	anglais-français-allemand seulement
42	42	41	39509	mise à jour 06 aout 2021
43	43	limit 42 to yr="2021"	755, juste Medline 2021		5317, juste Medline 2017-2021		9369, Medline, Amed, HealthStar,
							2-17-2021
		.ti,ab,kf,ot. : recherche dans le titre -

## Sheet: Embase aout 2019
#	EMBASE	Results		Resaults
#1	drug'/exp AND [2017-2019]/py	320634		296003			#11		#15
#2	drug screening'/exp AND [2017-2019]/py	14931		7918			'drug'/exp
#3	drug therapy'/exp AND [2017-2019]/py	382646		136788			'drug screening'/exp
#4	polypharmacy'/exp AND [2017-2019]/py	3177		948			'drug therapy'/exp
#5	inappropriate prescribing'/exp AND [2017-2019]/py	1512		494			'polypharmacy'/exp		'treatment withdrawal'/exp
#6	medication error'/exp AND [2017-2019]/py	2452		836			'inappropriate prescribing'/exp		'withdrawal syndrome'/exp
#7	drug therapy'/exp AND [2017-2019]/py	382646		136788			'medication error'/exp	(#11 AND #15)	withdraw*:ti,ab,kw OR withhold:ti,ab,kw OR withheld:ti,ab,kw OR cease:ti,ab,kw OR ceased:ti,ab,kw OR cessation:ti,ab,kw OR discontinu*:ti,ab,kw OR taper:ti,ab,kw OR tapered:ti,ab,kw OR tapering:ti,ab,kw
#8	pharmaceutics'/exp AND [2017-2019]/py	183200		53528			'drug therapy'/exp
#9	administration and dosage'/exp AND [2017-2019]/py	975		2206			pharmaceutics'/exp	OR
#10	medication*:ti,ab,kw OR prescrib*:ti,ab,kw OR prescription*:ti,ab,kw OR polypharmacy:ti,ab,kw OR inappropriate:ti,ab,kw OR 'drug evaluation':ti,ab,kw AND [2017-2019]/py	125705		34272			administration and dosage'/exp
#11	#1 OR #2 OR #3 OR #4 OR #5 OR #6 OR #7 OR #8 OR #9 OR #10	833687		318363			medication*:ti,ab,kw OR prescrib*:ti,ab,kw OR prescription*:ti,ab,kw OR polypharmacy:ti,ab,kw OR inappropriate:ti,ab,kw OR 'drug evaluation':ti,ab,kw
#12	treatment withdrawal'/exp AND [2017-2019]/py	32688		1				#16
#13	withdrawal syndrome'/exp AND [2017-2019]/py	2939		22			((medication* OR prescrib* OR prescription* OR polypharmacy OR inappropriate) NEAR/3 (reduce OR reduced OR reducing OR stop OR stopped OR stopping)):ti,ab,kw
#14	withdraw*:ti,ab,kw OR withhold:ti,ab,kw OR withheld:ti,ab,kw OR cease:ti,ab,kw OR ceased:ti,ab,kw OR cessation:ti,ab,kw OR discontinu*:ti,ab,kw OR taper:ti,ab,kw OR tapered:ti,ab,kw OR tapering:ti,ab,kw AND [2017-2019]/py	59584		15996
#15	#12 OR #13 OR #14	76657		15998
#16	((medication* OR prescrib* OR prescription* OR polypharmacy OR inappropriate) NEAR/3 (reduce OR reduced OR reducing OR stop OR stopped OR stopping)):ti,ab,kw AND [2017-2019]/py	3064		906				#17
#17	(#11 AND #15) OR #16	49935	Meds withdrawal	12074			#25		#29
#18	aged'/exp AND [2017-2019]/py	334333		86131			aged'/exp		trial:ti,ab,kw
#19	nursing home'/exp AND [2017-2019]/py	3600		973			'nursing home'/exp		trials:ti,ab,kw
#20	home for the aged'/exp AND [2017-2019]/py	397		45			'home for the aged'/exp		pilot:ti,ab,kw
#21	geriatrics'/exp AND [2017-2019]/py	2283		796			'geriatrics'/exp		prospective:ti,ab,kw OR 'follow up':ti,ab,kw OR cohort:ti,ab,kw OR bias:ti,ab,kw
#22	aging'/exp AND [2017-2019]/py	26574		8403			'aging'/exp		health care quality'/exp
#23	veteran'/exp AND [2017-2019]/py	4763		1436			veteran'/exp		epidemiology'/exp
#24	older:ti,ab,kw OR eldest:ti,ab,kw OR elder*:ti,ab,kw OR senior*:ti,ab,kw OR frail*:ti,ab,kw OR 'old age home*':ti,ab,kw OR 'homes for the aged':ti,ab,kw OR 'home for the aged':ti,ab,kw OR 'nursing home*':ti,ab,kw OR geriatric*:ti,ab,kw OR geriatry:ti,ab,kw OR aging:ti,ab,kw OR veteran*:ti,ab,kw AND [2017-2019]/py	156410		45091			older:ti,ab,kw OR eldest:ti,ab,kw OR elder*:ti,ab,kw OR senior*:ti,ab,kw OR frail*:ti,ab,kw OR 'old age home*':ti,ab,kw OR 'homes for the aged':ti,ab,kw OR 'home for the aged':ti,ab,kw OR 'nursing home*':ti,ab,kw OR geriatric*:ti,ab,kw OR geriatry:ti,ab,kw OR aging:ti,ab,kw OR veteran*:ti,ab,kw
#25	#18 OR #19 OR #20 OR #21 OR #22 OR #23 OR #24	422134	Aged	111305				OR
#26	trial:ti,ab,kw OR trials:ti,ab,kw OR pilot:ti,ab,kw OR prospective:ti,ab,kw OR 'follow up':ti,ab,kw OR cohort:ti,ab,kw OR bias:ti,ab,kw AND [2017-2019]/py	625537		177988				#35 'deprescribing'/exp
#27	health care quality'/exp AND [2017-2019]/py	448714		123464				'potentially inappropriate medication'/exp
#28	epidemiology'/exp AND [2017-2019]/py	469939		136112				'beers criteria'/exp
#29	#26 OR #27 OR #28	1144366	Studies/Epidemio	323035				deprescrib*:ti,ab,kw OR deprescrip*:ti,ab,kw OR 'beers criteria':ti,ab,kw OR 'beers list':ti,ab,kw OR stopp:ti,ab,kw
#30	#17 AND #25 AND #29	8769	Meds withdrawal AND Aged AND Studies/Epidemio	1748
#31	deprescribing'/exp AND [2017-2019]/py	8		1
#32	potentially inappropriate medication'/exp AND [2017-2019]/py	631		197
#33	beers criteria'/exp AND [2017-2019]/py	13		5
#34	deprescrib*:ti,ab,kw OR deprescrip*:ti,ab,kw OR 'beers criteria':ti,ab,kw OR 'beers list':ti,ab,kw OR stopp:ti,ab,kw AND [2017-2019]/py	849		350
#35	#31 OR #32 OR #33 OR #34	1175	Deprescribing (concept relativement nouveau - sans restriction sur l'âge)	436
#36	#30 OR #35	9734	[[Meds withdrawal AND Aged AND Studies/Epidemio] OR Deprescribing]	2111
#37	alcoholism'/exp AND [2017-2019]/py	8560		2730
#38	(alcohol NEAR/3 (withdrawal OR consumption)):ti AND [2017-2019]/py	1464		444
#39	smoker*:ti OR cigarette*:ti OR smoking:ti OR 'smoking cessation'/exp AND [2017-2019]/py	13427		3610
#40	#37 OR #38 OR #39	22927	Alcohol-Smoking	6619
#41	#36 NOT #40	9459	[[Meds withdrawal AND Aged AND Studies/Epidemio] OR Deprescribing] NOT Alcohol-Smoking	2020
#42	#41 AND ([english]/lim OR [french]/lim OR [german]/lim)	9401	Limits : English/French/German	2005
				aout 2019

## Sheet: CINAHL aout 2019
				Resultads
S1	(MH "Drug Therapy+")	15060		4219			#10		#14
S2	MW "Drug Therapy"	39691		10592			(MH "Drug Therapy+")		(MH "Euthanasia, Passive")
S3	MW "administration and dosage"	24168		6046			MW "Drug Therapy"		(MH "Substance Withdrawal Syndrome")
S4	(MH "Drugs+")	8742		2483			MW "administration and dosage"		TI ( withdraw* or withhold or withheld or cease or ceased or cessation or discontinu* or taper or tapered or tapering ) OR AB ( withdraw* or withhold or withheld or cease or ceased or cessation or discontinu* or taper or tapered or tapering ) OR SU ( withdraw* or withhold or withheld or cease or ceased or cessation or discontinu* or taper or tapered or tapering )
S5	(MH "Polypharmacy")	597		173			(MH "Drugs+")
S6	(MH "Inappropriate Prescribing")	626		201			(MH "Polypharmacy")
S7	(MH "Drug Evaluation+")	849		191			(MH "Inappropriate Prescribing")	(#10 AND #14)
S8	(MH "Medication Errors+")	1453		440			(MH "Drug Evaluation+")
S9	TI ( medication* or prescrib* or prescription* or polypharmacy or inappropriate or "drug evaluation" ) OR AB ( medication* or prescrib* or prescription* or polypharmacy or inappropriate or "drug evaluation" ) OR SU ( medication* or prescrib* or prescription* or polypharmacy or inappropriate or "drug evaluation" )	35298		10491			(MH "Medication Errors+")	OR
S10	(S1 OR S2 OR S3 OR S4 OR S5 OR S6 OR S7 OR S8 OR S9)	85871		23942			TI ( medication* or prescrib* or prescription* or polypharmacy or inappropriate or "drug evaluation" ) OR AB ( medication* or prescrib* or prescription* or polypharmacy or inappropriate or "drug evaluation" ) OR SU ( medication* or prescrib* or prescription* or polypharmacy or inappropriate or "drug evaluation" )
S11	(MH "Euthanasia, Passive")	229		48				#16
S12	(MH "Substance Withdrawal Syndrome")	282		65			TI ( ((medication* or prescrib* or prescription* or polypharmacy or inappropriate) N3 (reduce or reduced or reducing or stop or stopped or stopping)) ) OR AB ( ((medication* or prescrib* or prescription* or polypharmacy or inappropriate) N3 (reduce or reduced or reducing or stop or stopped or stopping)) ) OR SU ( ((medication* or prescrib* or prescription* or polypharmacy or inappropriate) N3 (re…
S13	TI ( withdraw* or withhold or withheld or cease or ceased or cessation or discontinu* or taper or tapered or tapering ) OR AB ( withdraw* or withhold or withheld or cease or ceased or cessation or discontinu* or taper or tapered or tapering ) OR SU ( withdraw* or withhold or withheld or cease or ceased or cessation or discontinu* or taper or tapered or tapering )	11242		3475
S14	S11 OR S12 OR S13	11331		3497
S15	S10 AND S14	3880		1095
S16	TI ( ((medication* or prescrib* or prescription* or polypharmacy or inappropriate) N3 (reduce or reduced or reducing or stop or stopped or stopping)) ) OR AB ( ((medication* or prescrib* or prescription* or polypharmacy or inappropriate) N3 (reduce or reduced or reducing or stop or stopped or stopping)) ) OR SU ( ((medication* or prescrib* or prescription* or polypharmacy or inappropriate) N3 (re…	1068		352				#17
S17	S16 OR S15	4858	Meds withdrawal	1404			#25		#32
S18	(MH "Aged+")	67442		14962			(MH "Aged+")		(MH "Research Concepts and Principles+")
S19	(MH "Nursing Homes+")	1956		514			(MH "Nursing Homes+")		(MH "Epidemiological Research+")
S20	(MH "Nursing Home Patients")	1091		338			(MH "Nursing Home Patients")		(MH "Epidemiology+")
S21	(MH "Geriatrics")	527		111			(MH "Geriatrics")		(MH "Quality of Health Care")
S22	(MH "Aging+")	4408		1383			(MH "Aging+")		(MH "Research+")
S23	(MH "Veterans+")	1894		485			(MH "Veterans+")		TI ( trial or trials or pilot or prospective or follow-up or cohort or bias ) OR AB ( trial or trials or pilot or prospective or follow-up or cohort or bias ) OR SU ( trial or trials or pilot or prospective or follow-up or cohort or bias )
S24	TI ( (older or eldest or elder* or senior* or frail* or "old age home*" or "homes for the aged" or "home for the aged" or "nursing home*" or "old age home*" or "homes for the aged" or "home for the aged" or "nursing home*" or geriatric* or geriatry or aging or veteran*) ) OR AB ( (older or eldest or elder* or senior* or frail* or "old age home*" or "homes for the aged" or "home for the aged" or "…	49290		15180			TI ( (older or eldest or elder* or senior* or frail* or "old age home*" or "homes for the aged" or "home for the aged" or "nursing home*" or "old age home*" or "homes for the aged" or "home for the aged" or "nursing home*" or geriatric* or geriatry or aging or veteran*) ) OR AB ( (older or eldest or elder* or senior* or frail* or "old age home*" or "homes for the aged" or "home for the aged" or "…
S25	(S18 OR S19 OR S20 OR S21 OR S22 OR S23 OR S24)	97175	Aged	25080				OR
S26	(MH "Research Concepts and Principles+")	43886		8718				#40
S27	(MH "Epidemiological Research+")	1074		215				TI ( deprescrib* or deprescrip* or "beer's criteria" or "beers criteria" or "beer's list" or "beers list" or stopp ) OR AB ( deprescrib* or deprescrip* or "beer's criteria" or "beers criteria" or "beer's list" or "beers list" or stopp ) OR SU ( deprescrib* or deprescrip* or "beer's criteria" or "beers criteria" or "beer's list" or "beers list" or stopp )
S28	(MH "Epidemiology+")	67700		17593
S29	(MH "Quality of Health Care")	6865		2472
S30	(MH "Research+")	264717		67846
S31	TI ( trial or trials or pilot or prospective or follow-up or cohort or bias ) OR AB ( trial or trials or pilot or prospective or follow-up or cohort or bias ) OR SU ( trial or trials or pilot or prospective or follow-up or cohort or bias )	139883		47141
S32	S26 OR S27 OR S28 OR S29 OR S30 OR S31	324368	Studies/Epidemio	95694
S33	TI ( deprescrib* or deprescrip* or "beer's criteria" or "beers criteria" or "beer's list" or "beers list" or stopp ) OR AB ( deprescrib* or deprescrip* or "beer's criteria" or "beers criteria" or "beer's list" or "beers list" or stopp ) OR SU ( deprescrib* or deprescrip* or "beer's criteria" or "beers criteria" or "beer's list" or "beers list" or stopp )	268	Deprescribing (concept relativement nouveau - sans restriction sur l'âge)	122
S34	(MH "Alcohol-Related Disorders+")	3436		992
S35	(MH "Smoking Cessation")	1252		361
S36	TI alcohol N3 (withdrawal or consumption)	590		190
S37	TI smoker* OR TI cigarette* OR TI smoking	3717		1290
S38	S34 OR S35 OR S36 OR S37	7985	Alcohol-Smoking	2545
S39	(S17 AND S25 AND S32)	1084	Meds withdrawal AND Aged AND Studies/Epidemio	242
S40	S33 OR S39	1300	[[Meds withdrawal AND Aged AND Studies/Epidemio] OR Deprescribing]	350
*S41	S38 AND S40	60	[[Meds withdrawal AND Aged AND Studies/Epidemio] OR Deprescribing] AND Alcohol-Smoking	22
S42	S40 NOT S41	1240	[[Meds withdrawal AND Aged AND Studies/Epidemio] OR Deprescribing] NOT Alcohol-Smoking	328
S43	S40 NOT S41 Narrow by Language: - english Narrow by Language: - french Narrow by Language: - german		Limits : English/French/German; pas fait, car pas possible de choisier les trois langues	AOUT 2019
*S41	la banque CINAHL ne permettait pas de faire la recherche S40 NOT S38 directement. C'est pourquoi cette étape intermédaire a été ajoutée

## Sheet: Ageline aout 2019
	#				Resultads
S1	S1	DE "Drugs" OR DE "Antibiotics" OR DE "Anticholinergic Drugs" OR DE "Aspirin" OR DE "Cholinergic Drugs" OR DE "Generic Drugs" OR DE "Nonprescription Drugs" OR DE "Nonsteroidal Anti Inflammatory Drugs" OR DE "Prescription Drugs" OR DE "Psychotropic Drugs" OR DE "Antibiotics" OR DE "Anticholinergic Drugs" OR DE "Aspirin" OR DE "Cholinergic Drugs" OR DE "Generic Drugs" OR DE "Nonprescription Drugs" O…	707		193
S2	S2	DE "Psychotropic Drugs" OR DE "Antianxiety Drugs" OR DE "Antidepressants" OR DE "Antipsychotic Drugs" OR DE "Narcotics"	253		64
S3	S3	(DE "Drug Interactions") OR (DE "Drug Use")	24		10
S4	S4	DE "Drug Effects" OR DE "Drug Interactions"	72		17
S5	S5	DE "Side Effects" OR DE "Adverse Drug Reactions"	85		30
S6	S6	TI ( medication* or prescrib* or prescription* or polypharmacy or inappropriate or "drug evaluation" ) OR AB ( medication* or prescrib* or prescription* or polypharmacy or inappropriate or "drug evaluation" ) OR SU ( medication* or prescrib* or prescription* or polypharmacy or inappropriate or "drug evaluation" )	874		241
S7	S7	S1 OR S2 OR S3 OR S4 OR S5 OR S6	1203		314
S8	S8	TI ( withdraw* or withhold or withheld or cease or ceased or cessation or discontinu* or taper or tapered or tapering ) OR AB ( withdraw* or withhold or withheld or cease or ceased or cessation or discontinu* or taper or tapered or tapering ) OR SU ( withdraw* or withhold or withheld or cease or ceased or cessation or discontinu* or taper or tapered or tapering )	143		29
S9	S9	S7 AND S8	51		10
S10	S10	TI ( (medication* or prescrib* or prescription* or polypharmacy or inappropriate) N3 (reduce or reduced or reducing or stop or stopped or stopping) ) OR AB ( ( (medication* or prescrib* or prescription* or polypharmacy or inappropriate) N3 (reduce or reduced or reducing or stop or stopped or stopping) ) OR SU ( ( (medication* or prescrib* or prescription* or polypharmacy or inappropriate) N3 (red…	47		12
S11	S11	S10 OR S9	90	Meds withdrawal	21
S12	S12	DE "Medical Research" OR DE "Controlled Clinical Trials" OR DE "Epidemiology" OR DE "Gerontological Research" OR DE "Longitudinal Studies" OR DE "Randomized Controlled Trials" OR DE "Research Techniques" OR DE "Study Participation"	3115		936
S13	S13	DE "Data Collection"	75		415
S14	S14	DE "Quality of Care"	8		99
S15	S15	TI ( trial or trials or pilot or prospective or follow-up or cohort or bias ) OR AB ( trial or trials or pilot or prospective or follow-up or cohort or bias ) OR SU ( trial or trials or pilot or prospective or follow-up or cohort or bias )	2382		758
S16	S16	S12 OR S13 OR S14 OR S15	4267	Studies/Epidemio	1489
S17	S17	S11 AND S16	49	Meds withdrawal AND Studies/Epidemio	15
S18	S18	TX deprescrib* or deprescrip* or "beer's criteria" or "beers criteria" or "beer's list" or "beers list" or stopp	50	Deprescribing (concept relativement nouveau)	19
S19	S19	S17 OR S18	87	[[Meds withdrawal AND Studies/Epidemio] OR Deprescribing]	28
S20	S20	DE "Alcohol Consumption" OR DE "Alcoholism"	71		18
S21	S21	DE "Smoking"	70		22
S22	S22	TI alcohol N3 (withdrawal or consumption)	6		0
S23	S23	TI smoker* OR cigarette* OR smoking	162		42
S24	S24	S20 OR S21 OR S22 OR S23	220	Alcohol-Smoking	53
*S25	*S25	S19 AND S24	1	[[Meds withdrawal AND Aged AND Studies/Epidemio] OR Deprescribing] AND Alcohol-Smoking	0
S26	S26	S19 NOT S25	86	[[Meds withdrawal AND Aged AND Studies/Epidemio] OR Deprescribing] NOT Alcohol-Smoking	28
*S25	*S25	la banque AGELINE ne permettait pas de faire la recherche S19 NOT S24 directement. C'est pourquoi cette étape intermédaire a été ajoutée	387 / 392 téléchargeables		AOUT 2019

## Sheet: PsycInfo aout 2019
	Searches	Results		Resultats - general
1	exp polypharmacy/ or exp drug therapy/ or exp "prescribing (drugs)"/	6392		140986
2	deprescribing.af.	47		111
3	beer's criteria.ti.	0		10
4	beer's criteria.id.	3		19
5	beer's criteria.af.	141		781
6	beer's list.af.	0		19
7	2 or 3 or 4 or 5 or 6	173		862
8	(deprescrib* or deprescrip* or stopp).af.	104		546
9	"POTENTIALLY INAPPROPRIATE".af,ti.	268		1501
10	7 or 8 or 9	313	deprescribing	1841
11	DRUG WITHDRAWAL/	179		5700
12	exp Treatment withholding/	21		521
13	(withdraw* or withhold or withheld or cease or ceased or cessation or discontinu* or taper or tapered or tapering).ti,ab,id.	6248		81833
14	(medication* or prescrib* or prescription* or polypharmacy or inappropriate or "drug evaluation").ti,ab,id.	11647		130719
15	exp drugs/	16487		375598
16	DRUG THERAPY.mp. or Drug Therapy/	5773		135095
17	exp drug dosages/	485		11172
18	("drug evaluation" or "pharmaceutical preparations").ti,ab,id.	11		204
19	1 or 14 or 15 or 16 or 17 or 18	26835		491035
20	11 or 12 or 13	6273		82385
21	19 and 20	2092		42928
22	((medication* or prescrib* or prescription* or polypharmacy or inappropriate) adj3 (reduce or reduced or reducing or stop or stopped or stopping)).ti,ab,id.	265		2230
23	21 or 22	2322	meds withdrawal	44800
24	exp geriatrics/ or exp gerontology/	1866
25	nursing homes.mp. or exp Nursing Homes/ or exp residential care institutions/	2483		44532
26	exp aging/	5975		68176
27	(older or eldest or elder* or senior* or frail* or "old age home*" or "homes for the aged" or "home for the aged" or "nursing home*" or "old age home*" or "homes for the aged" or "home for the aged" or "nursing home*" or geriatric* or geriatry or aging or veteran*).ti,ab,id.	26156		277405
28	24 or 25 or 26 or 27	28072	aged	320260
29	(trial or trials or pilot or prospective or follow-up or cohort or bias).ti,ab,id.	50030		442660
30	exp "quality of care"/	1056		12695
31	exp health care services/	9995		198183
32	exp "Quality of Care"/	1056		12695
33	"epidemiologic* method*".ti,ab,id.	20		323
34	"epidemiologic* method*".ti,ab,id.	20		323
35	*"Epidemiology"/	2115		34682
36	epidemiology.mp. or exp EPIDEMIOLOGY/	3885		284986
37	29 or 30 or 31 or 32 or 35 or 36	61539	studies/epidemio	841943
38	23 and 28 and 37	85	meds withdrawal & aged & studies/epidemio	1531
39	10 or 38	387	meds withdrawal & aged & studies/epidemio OR Deprescribing	3283
40	SMOKING CESSATION/ or ALCOHOL WITHDRAWAL/ or NICOTINE WITHDRAWAL/	1076		14298
41	(smoker* or cigarette* or smoking).ti.	2274		24419
42	(alcohol adj3 (withdrawal or consumption)).ti.	515		5273
43	40 or 41 or 42	3040	alcohol-smoking	33671
44	39 not 43	372	2335 réf SAUF alcohol-smoking	2741
	la limite de langue n'a pas été appliquée pcq certaines références n'affichent pas cette information
45	44			2741
	limit 45 to yr="2019"			64	Resultats AOUT 2019
